# Supplementary material for: Impact on clinical practice of updated guidelines on iodinated contrast material: CINART
Source: Eur Radiol. 2020 Feb 27;30(7):4005–13. doi: 10.1007/s00330-020-06719-7 (PMC7305084; doi:10.1007/s00330-020-06719-7)
Supplement: Supplementary file 1 — (XLSX 13 kb) [file 330_2020_6719_MOESM1_ESM.xlsx]

## Sheet: Blad1
	INPUT PARAMETER				CINART	Interactive calculator
						INPUT
	GENERAL					enter local parameters*
I1	Elective procedures/year at location				22660	75000000
I2	Proportion elective procedures with intravascular contrast administration (%)				0.58173	1
I3	Extra costs per prophylaxis patient $				663	663
I4	Adherence to guidelines (%) Ɨ				1	0.4
	IN PATIENTS FORMERLY ELIGIBLE FOR PROPHYLAXIS **
I5	elective procedures (%)				0.13716	0.13716
I6	proportion of outpatients (%)				0.854	0.854
I7	rate of complications after prophylaxis				-	0.055
	IN PATIENTS CURRENTLY ELIGIBLE FOR PROPHYLAXIS ***
I8	elective procedures (%)				0.01395	0.01395
I9	proportion of outpatients (%)				0.6467	0.6467
I10	rate of complications after prophylaxis				-	0.064
	RESULTANT PARAMETER		Formula			OUTPUT
R1	Elective procedures with iv or ia contrast administration/year		I1*I2		13182	75000000
R2	Procedures in patients formerly eligible for prophylaxis /year#		R1*I5		1808.04	10287000
R3	Procedures in patients currently eligible for prophylaxis/year##		R1*I8		183.889	1046250
	COMPLICATIONS
R4	Complications/year before guideline update		(R2*I7)+(R3*I10)*I4		111.211	253098
R5	Complications/year after guideline update		(R3*I10)*I4		11.7689	26784
R6	COMPLICATIONS/YEAR AVOIDED AFTER GUIDELINE UPDATE		(R2*I7)*I4		99.4424	226314
	HOSPITALISATIONS
R7	Extra hospitalisations for prophylaxis/year before guideline update		[(R2*I6)+(R3*I9)]*I4		1662.99	3.78468e+06
R8	Extra hospitalisations for prophylaxis/year after guideline update		(R3*I9)*I4		118.921	270644
R9	BEDS FREED/YEAR AFTER GUIDELINE UPDATE		(R2*I6)*I4		1544.07	3.51404e+06
	COSTS
R10	Total extra costs/year before guideline update		[(R2+R3)*I3]*I4		1320696	3005577900
R11	Total extra costs/year after guideline update		(R3*I3)*I4		121992	277465500
R12	COST SAVINGS/YEAR AFTER GUIDELINE UPDATE		(R2*I3)*I4		1198704	2728112400
An example calculation for the estimated 75 million injections with iodinated contrast each year worldwide in 2005 is shown with adherence to guideline recommendations set at 40%. iv=intravenous; ia=intra-arterial; I=input, R=result.
	*local values can be inserted in the online version of the calculator ** formerly eligible: with eGFR <45 ml/min/1.73m2 or with eGFR 45-59 ml/min/1.73m2 combined with diabetes/ >1 risk factor; *** currently eligible: with eGFR <30 ml/min/1.73m2. $ default is set at the mean difference in costs in euros up to one month post-contrast between prophylaxis and no prophylaxis patients as registered in …
	Ɨ Adherence is set at 100% for the Netherlands, since the authorities imposed guideline recommendations quite strictly. Regulations may differ in different countries: local adherence can be inserted here.
